# Supplementary material for: Cigarette Smoking Alters the Expression of Circulating microRNAs and Its Potential Diagnostic Value in Female Lung Cancer Patients
Source: Biology (Basel). 2021 Aug 18;10(8):793. doi: 10.3390/biology10080793 (PMC8389578; doi:10.3390/biology10080793)
Supplement: Supplementary file 1 [file biology-10-00793-s001.zip]

Archive with 15 entries (12 files):
- Supplementary revised version final/
- Supplementary revised version final/.DS_Store
- __MACOSX/
- __MACOSX/Supplementary revised version final/
- __MACOSX/Supplementary revised version final/._.DS_Store
- Supplementary revised version final/Table S2 revised version.xlsx
- __MACOSX/Supplementary revised version final/._Table S2 revised version.xlsx
- Supplementary revised version final/Table S3 revised.xlsx
- __MACOSX/Supplementary revised version final/._Table S3 revised.xlsx
- Supplementary revised version final/Table S1 revised.xlsx
- __MACOSX/Supplementary revised version final/._Table S1 revised.xlsx
- Supplementary revised version final/Table S4 revised version.xlsx
- __MACOSX/Supplementary revised version final/._Table S4 revised version.xlsx
- Supplementary revised version final/Table S5 revised version.xlsx
- __MACOSX/Supplementary revised version final/._Table S5 revised version.xlsx
