# Supplementary material for: Cigarette Smoking Alters the Expression of Circulating microRNAs and Its Potential Diagnostic Value in Female Lung Cancer Patients
Source: Biology (Basel). 2021 Aug 18;10(8):793. doi: 10.3390/biology10080793 (PMC8389578; doi:10.3390/biology10080793)
Supplement: Supplementary file 1 [file biology-10-00793-s001.zip › Supplementary revised version final/Table S2 revised version.xlsx]

## Sheet: Sheet1
	Table S2. Univariate linear regression analysis of factors associated with levels of miRNAs in AD patients
		Univariate analysis (miR-133a-3p as the dependent variable)
	Independent factors	Coefficient B	95% CI		p value
	Age	0.311	-0.456	8.088	0.078
	BMI	0.731	-9.402	10.865	0.884
	Cigarette smoking status	145.048	47.162	242.933	0.005
	Pack/years	6.3	1.311	11.289	0.015
	Diabetes mellitus	-92.961	-246.252	60.331	0.226
	Hypertension	114.022	14.066	213.978	0.027
	Cardiac disease	197.707	34.312	361.103	0.019
	Obesity	91.719	-49.547	232.986	0.195
	ID group (AD/CS- vs AD/CS+)	231.769	138.676	324.861	<0.0001
		Univariate analysis (miR-532-5p as the dependent variable)
	Independent factors	Coefficient B	95% CI		p value
	Age	5.032	-1.463	11.528	0.124
	BMI	3.818	-11.279	18.914	0.609
	Cigarette smoking status	-250.182	-664.386	164.022	0.228
	Pack/years	-10.064	-30.686	10.558	0.328
	Diabetes mellitus	-75.214	-674.069	523.641	0.8
	Hypertension	-53.353	-465.759	359.054	0.794
	Cardiac disease	-174.04	-852.099	504.02	0.605
	Obesity	-70.047	-286.663	146.569	0.514
	ID group (AD/CS- vs AD/CS+)	-239.107	-708.951	230.736	0.308
		Univariate analysis (miR-25-3p as the dependent variable)
	Independent factors	Coefficient B	95% CI		p value
	Age	142.196	-424.634	709.026	0.613
	BMI	518.586	-755.187	1792.36	0.412
	Cigarette smoking status	-7918.68	-21809.2	5971.83	0.254
	Pack/years	-271.416	-964.986	422.155	0.431
	Diabetes mellitus	1100.47	-18949.4	21150.3	0.912
	Hypertension	4743.28	-8961.73	18448.3	0.486
	Cardiac disease	1450.5	-21323.1	24224.1	0.898
	Obesity	11832.2	-6038.67	29703.1	0.187
	ID group (AD/CS- vs AD/CS+)	-6638.9	-22438.3	9160.49	0.398
