# Supplementary material for: Cigarette Smoking Alters the Expression of Circulating microRNAs and Its Potential Diagnostic Value in Female Lung Cancer Patients
Source: Biology (Basel). 2021 Aug 18;10(8):793. doi: 10.3390/biology10080793 (PMC8389578; doi:10.3390/biology10080793)
Supplement: Supplementary file 1 [file biology-10-00793-s001.zip › Supplementary revised version final/Table S3 revised.xlsx]

## Sheet: Sheet1
	Table S3. Univariate linear regression analysis of factors associated with smoking status in AD patients
		Univariate analysis (smoking status as the dependent variable)
	Independent factors	Coefficient B	95% CI		p value
	Age	0.001	-0.013	0.016	0.841
	BMI	0.001	-0.031	0.033	0.952
	Pack/years	0.037	0.026	0.049	<0.0001
	Diabetes mellitus	-0.333	-0.828	0.162	0.18
	Hypertension	-0.032	-0.382	0.319	0.855
	Cardiac disease	0.409	-0.151	0.968	0.147
	Obesity	0.114	-0.353	0.582	0.622
	miR-532-5p	0	0	0	0.228
	miR-25-3p	0	0	0	0.254
	miR-133a-3p	0.002	0	0.003	0.005
