# Supplementary material for: Cigarette Smoking Alters the Expression of Circulating microRNAs and Its Potential Diagnostic Value in Female Lung Cancer Patients
Source: Biology (Basel). 2021 Aug 18;10(8):793. doi: 10.3390/biology10080793 (PMC8389578; doi:10.3390/biology10080793)
Supplement: Supplementary file 1 [file biology-10-00793-s001.zip › Supplementary revised version final/Table S1 revised.xlsx]

## Sheet: Sheet1
	Table S1. Diagnostic accuracy values of the combined biomarkers miR-532-5p, miR-25-3p, and miR-133a-3p for AD diagnosis.
	miRNA	Study groups	AUC	95% CI		Sensivity (%)	Specificity (%)	p-value
	miR-532-5p + miR-25-3p + miR-133a-3p	H vs AD	0.7	0.596	0.804	70.6	59	0.001
	miR-532-5p + miR-25-3p	H vs AD	0.708	0.605	0.811	79.4	60.7	0.001
	miR-532-5p + miR-133a-3p	H vs AD	0.754	0.656	0.852	73.5	60.7	<0.0001
	miR-25-3p + miR-133a-3p	H vs AD	0.666	0.556	0.777	73.5	50.8	0.007
	miR-25-3p + miR-133a-3p	H/CS+ vs AD/CS+	0.961	0.895	1	100	86.4	<0.0001
