# Supplementary material for: Cigarette Smoking Alters the Expression of Circulating microRNAs and Its Potential Diagnostic Value in Female Lung Cancer Patients
Source: Biology (Basel). 2021 Aug 18;10(8):793. doi: 10.3390/biology10080793 (PMC8389578; doi:10.3390/biology10080793)
Supplement: Supplementary file 1 [file biology-10-00793-s001.zip › Supplementary revised version final/Table S4 revised version.xlsx]

## Sheet: Sheet1
Table S4. Pathway enrichment analysis of miR-532-5p, miR-25-3p and miR-133a-3p. The table shows the enriched pathways with a significant p ＜ 0.01 (KEGG database) or p ＜ 0.05 (KEGG database), and p ＜ 0.005 (DisGeNET database). The experimentally validated target genes of the candidate miRNAs were obtained from the miRTarBase v8.0 and TarBase v8.0 databases.
MicroRNA	Pathway (KEGG, p ＜0.05 )	Number of genes in pathway	Number of genes	P-value
miR-532-5p	mRNA surveillance pathway	82	9	6.09e-05
	Cell cycle	124	10	0.000321
	Prostate cancer	87	7	0.00266
	RNA transport	126	8	0.00582
	Pathways in cancer	310	14	0.00681
	Legionellosis	40	4	0.0106
	Circadian rhythm - mammal	22	3	0.0115
	Epstein-Barr virus infection	91	6	0.0138
	Osteoclast differentiation	119	7	0.0145
	Pancreatic cancer	69	5	0.0166
	Salmonella infection	72	5	0.0197
	Pentose phosphate pathway	27	3	0.0201
	Chronic myeloid leukemia	73	5	0.0208
	NOD-like receptor signaling pathway	49	4	0.0213
	Leishmaniasis	51	4	0.0243
	Bladder cancer	29	3	0.0244
	Non-small cell lung cancer	52	4	0.0259
	Influenza A	107	6	0.0284
	HTLV-I infection	199	9	0.0285
	Acute myeloid leukemia	57	4	0.0348
	Wnt signaling pathway	144	7	0.0367
	Chagas disease (American trypanosomiasis)	89	5	0.0438
MicroRNA	Pathway (DisGeNET, p ＜0.005 )	Number of genes in pathway	Number of genes	P-value
miR-532-5p	Degenerative polyarthritis	64	7	0.000277
	Range of joint movement increased	17	4	0.000311
	Von Hippel-Lindau Syndrome	2	2	0.000408
	Hemangiosarcoma	11	3	0.00119
	Scleroatonic muscular dystrophy	3	2	0.00121
	Bethlem myopathy	3	2	0.00121
	Spastic tetraparesis	3	2	0.00121
	Paraganglioma	3	2	0.00121
	Recurrent lower respiratory tract infection	4	2	0.00239
	Hypertension, Portal	14	3	0.00251
	Bell Palsy	30	4	0.00292
	Facial Paresis	30	4	0.00292
	Facial muscle weakness of muscles innervated by CN VII	30	4	0.00292
	Anemia, Hemolytic	32	4	0.00372
	Poor wound healing	5	2	0.00392
	Lower respiratory tract infection	5	2	0.00392
	Intestinal Polyps	5	2	0.00392
MicroRNA	Pathway (KEGG, p ＜0.01 )	Number of genes in pathway	Number of genes	P-value
miR-25-3p	Cell cycle	124	10.7	1.03e-10
	HTLV-I infection	199	17.2	6.11e-07
	Prostate cancer	87	7.53	2.7e-06
	Chronic myeloid leukemia	73	6.32	8.3e-06
	p53 signaling pathway	68	5.88	1.11e-05
	Bladder cancer	29	2.51	9.39e-05
	Regulation of actin cytoskeleton	182	15.8	0.000156
	Bacterial invasion of epithelial cells	56	4.85	0.000207
	Epstein-Barr virus infection	91	7.88	0.000637
	Colorectal cancer	49	4.24	0.000717
	Focal adhesion	200	17.3	0.00086
	Endometrial cancer	44	3.81	0.000988
	Pathways in cancer	310	26.8	0.00103
	Glioma	65	5.62	0.00106
	Small cell lung cancer	80	6.92	0.00111
	Protein processing in endoplasmic reticulum	129	11.2	0.00138
	Melanoma	68	5.88	0.00168
	Neurotrophin signaling pathway	123	10.6	0.00174
	Adherens junction	70	6.06	0.00224
	Pathogenic Escherichia coli infection	35	3.03	0.00229
	Wnt signaling pathway	144	12.5	0.00266
	ErbB signaling pathway	87	7.53	0.00278
	Insulin signaling pathway	137	11.9	0.00305
	Non-small cell lung cancer	52	4.5	0.00414
	Pancreatic cancer	69	5.97	0.00547
	Dilated cardiomyopathy	78	6.75	0.00628
	Salmonella infection	72	6.23	0.00791
	Thyroid cancer	28	2.42	0.00824
	Acute myeloid leukemia	57	4.93	0.00854
	Influenza A	107	9.26	0.0097
MicroRNA	Pathway (DisGeNET, p ＜0.005 )	Number of genes in pathway	Number of genes	P-value
miR-25-3p	Global developmental delay	313	22.9	5.67e-06
	Cognitive delay	315	23.1	6.73e-06
	Somatic mutation	37	2.71	6.89e-06
	Mental and motor retardation	316	23.2	7.34e-06
	Thrombocythemia, Essential	7	0.513	3.82e-05
	Strabismus	149	10.9	6.36e-05
	Congenital dislocation of radial head	8	0.586	9.57e-05
	Arterial thrombosis	5	0.366	0.000134
	Increased megakaryocyte count	5	0.366	0.000134
	Prostatic Neoplasms	260	19.1	0.000257
	Neurilemmoma	6	0.44	0.000378
	Alcoholic Intoxication	16	1.17	0.000632
	Colorectal Neoplasms	116	8.5	0.00066
	Squamous cell carcinoma	66	4.84	0.000813
	Amaurosis Fugax	7	0.513	0.000831
	Myocardial Ischemia	83	6.08	0.000855
	Liver Cirrhosis, Experimental	412	30.2	0.00115
	Squamous cell carcinoma of esophagus	45	3.3	0.00123
	Spastic Paraplegia	18	1.32	0.00129
	Liver neoplasms	70	5.13	0.00144
	Thyroid Gland Follicular Adenoma	4	0.293	0.00148
	Growth hormone excess	4	0.293	0.00148
	Parathyroid Adenoma	4	0.293	0.00148
	Pituitary growth hormone cell adenoma	4	0.293	0.00148
	Supranuclear ophthalmoplegia	4	0.293	0.00148
	Platelet morphology abnormal	8	0.586	0.00157
	Babinski Reflex	56	4.1	0.00208
	Low intelligence	326	23.9	0.00237
	Mental deficiency	326	23.9	0.00237
	Bleeding time prolonged	20	1.47	0.00238
	Depressed nasal bridge	110	8.06	0.00241
	Poor school performance	327	24	0.0025
	Malocclusion	34	2.49	0.00257
	Angle class 3 malocclusion	34	2.49	0.00257
	Angle class 2 malocclusion	34	2.49	0.00257
	Gait, Unsteady	9	0.66	0.00266
	Absence of septum pellucidum	9	0.66	0.00266
	Tinnitus	9	0.66	0.00266
	Depressed nasal root/bridge	111	8.13	0.00266
	Concave bridge of nose	111	8.13	0.00266
	Orbital separation excessive	131	9.6	0.0029
	Mental Retardation	330	24.2	0.00295
	Dull intelligence	330	24.2	0.00295
	Headache	21	1.54	0.00313
	Small head	192	14.1	0.00314
	Muscle Weakness	113	8.28	0.00323
	Myelofibrosis	5	0.366	0.00349
	Relative macrocephaly	5	0.366	0.00349
	Acute leukemia	5	0.366	0.00349
	Acute blood cancer	5	0.366	0.00349
	Impaired horizontal smooth pursuit	5	0.366	0.00349
	Pectus excavatum inferiorly	5	0.366	0.00349
	Intellectual Disability	378	27.7	0.00351
	Sloping forehead	22	1.61	0.00404
	Transient Cerebral Ischemia	10	0.733	0.00417
	Congenital deafness	88	6.45	0.00436
	Malignant mesothelioma	70	5.13	0.00436
	Peripheral Neuropathy	79	5.79	0.00441
miRNA	Pathway (KEGG, p ＜0.01 )	Number of genes in pathway	Number of genes	p-value
miR-133a-3p	Influenza A	107	21	2.49e-05
	Pathways in cancer	310	40	0.000261
	Focal adhesion	200	29	0.000274
	p53 signaling pathway	68	14	0.000339
	Regulation of actin cytoskeleton	182	26	0.000717
	Prostate cancer	87	15	0.0015
	Legionellosis	40	9	0.00204
	Glioma	65	12	0.00241
	Pertussis	52	10	0.00402
	Pancreatic cancer	69	12	0.00405
	Hepatitis C	100	15	0.00599
	Parkinson's disease	18	5	0.00813
	Nicotinate and nicotinamide metabolism	26	6	0.00999
MicroRNA	Pathway (DisGeNET, p ＜0.005 )	Number of genes in pathway	Number of genes	Pval
miR-133a-3p	Influenza	29	16	4.88e-13
	Myocardial Ischemia	83	17	4.67e-06
	Juvenile arthritis	70	15	9.61e-06
	Liver Cirrhosis, Experimental	412	46	1.16e-05
	Congenital Heart Defects	28	8	0.000147
	Colonic Neoplasms	79	14	0.000173
	Neoplasm Invasiveness	63	12	0.00025
	Inflammation	64	12	0.000292
	Pulmonary Hypertension	31	8	0.00032
	Unipolar Depression	147	20	0.000342
	Major Depressive Disorder	151	20	0.000489
	Prostatic Neoplasms	260	29	0.000569
	Hypertension, Renovascular	4	3	0.000779
	Hypertensive disease	165	20	0.00152
	Stomach Neoplasms	167	20	0.00176
	Alcoholic Intoxication	16	5	0.00176
	Pulmonary Fibrosis	49	9	0.00195
	Lung Neoplasms	122	16	0.00197
	Status Epilepticus	50	9	0.00225
	Malignant mesothelioma	70	11	0.00238
	Psychotic Disorders	70	11	0.00238
	Bradykinesia	11	4	0.00282
	Reperfusion Injury	52	9	0.00298
	Hypoxia	18	5	0.00314
	Thyroid Neoplasm	18	5	0.00314
	Focal glomerulosclerosis	26	6	0.00339
	Infarction, Middle Cerebral Artery	26	6	0.00339
	Endometrial Hyperplasia	2	2	0.00347
	Long neck	2	2	0.00347
	Lichenoid Eruptions	2	2	0.00347
	Retinal Neovascularization	2	2	0.00347
	Posterior Vitreous Detachment	2	2	0.00347
	Peripheral retinal avascularization	2	2	0.00347
	Increased serum bile acid concentration	2	2	0.00347
	Papilloma	12	4	0.00404
	Pathological fracture	12	4	0.00404
	Hypercalcemia	19	5	0.00406
	Squamous cell carcinoma	66	10	0.00486
