# Supplementary material for: Cigarette Smoking Alters the Expression of Circulating microRNAs and Its Potential Diagnostic Value in Female Lung Cancer Patients
Source: Biology (Basel). 2021 Aug 18;10(8):793. doi: 10.3390/biology10080793 (PMC8389578; doi:10.3390/biology10080793)
Supplement: Supplementary file 1 [file biology-10-00793-s001.zip › Supplementary revised version final/Table S5 revised version.xlsx]

## Sheet: Sheet1
Table S5. Experimentally validated genes that are common for more than two miRNAs and their associated enriched pathways.
TARGET GENES COMMON FOR	GENE SYMBOL	GENE NAME	ASSOCIATED PATHWAYS (miR-532-3p)	ASSOCIATED PATHWAYS (miR-25-3p)	ASSOCIATED PATHWAYS (miR-133a-3p)
miR-532-3p / miR-25-3p /miR-133a-3p	CCND1	cyclin D1	p53 signaling pathway, Wnt signaling pathway, Pathways in cancer, cell cycle, and lung neoplasms.	Pathways in cancer, p53 signaling pathway, cell cycle, ErbB signaling pathway, Wnt signaling pathway, and NSCLC.	Pathways in cancer, p53 signaling pathway, and myocardial ischemia.
	CDKN1C	cyclin dependent kinase inhibitor 1C	Cell cycle	Cell cycle	Lung neoplasm, cell cycle
	HSP90AA	Heat Shock Protein 90 Alpha Family Class A Member 1	Pathways in cancer, prostate cancer	Pathways in cancer, p53 signaling pathway, cell cycle, ErbB signaling pathway, Wnt signaling pathway, and NSCLC.	Pathways in cancer, prostate cancer
miR-532-3p / miR-133a-3p	VEGFA	Vascular Endothelial Growth Factor A	Pathways in cancer, prostate cancer, Pancreatic cancer		Myocardial Ischemia, Inflammation, Focal adhesion, Pancreatic cancer, Pathways in cancer,
	FOX01	Forkhead Box O1	Pathways in cancer, Prostate cancer,		Pathways in cancer, Prostate cancer,
	JUN	jun proto-oncogene	Pathways in cancer, Wnt signaling pathway,		Pathways in cancer, Hypertensive disease, Lung Neoplasms, Focal adhesion
miR-25-3p / miR-133a-3p	CDKN1A	Cyclin Dependent Kinase Inhibitor 1A		Pathways in cancer, p53 signaling pathway, cell cycle, ErbB signaling pathway,	Pathways in cancer, lung neoplasms, p53 signaling pathway
	EP300	E1A Binding Protein P300		Pathways in cancer, Wnt signaling pathway, Pathways in cancer, cell cycle,	Pathways in cancer
	ERBB2	Erb-B2 Receptor Tyrosine Kinase 2		Pathways in cancer,, adherens junction,ErbB signaling pathway, and p53 signaling pathway	Pathways in cancer
	MYH9	Myosin Heavy Chain 9		Regulation of actin cytoskeleton	Hypertensive disease
	ITGAV	Integrin Subunit Alpha V		Pathways in cancer, Small cell lung cancer, Regulation of actin cytoskeleton.	Pathways in cancer
	PTEN	Phosphatase And Tensin Homolog		Pathways in cancer, Small cell lung cancer, and p53 signaling pathway	Pathways in cancer, and p53 signaling pathway
	ITGA5	Integrin Subunit Alpha 5		Pathways in cancer, Small cell lung cancer, Non-Small cell lung cancer, and cell cycle	Pathways in cancer
	E2F3	E2F Transcription Factor 3		Pathways in cancer, Small cell lung cancer, non-Small cell lung cancer, and cell cycle	Pathways in cancer
	RUNX1	RUNX Family Transcription Factor 1		Pathways in cancer	Pathways in cancer
	ITGB8	Integrin Subunit Beta 8		Regulation of actin cytoskeleton	Focal adhesion, Regulation of actin cytoskeleton,
	ANXA2	Annexin A2		Squamous cell carcinoma, Malignant mesothelioma	Malignant mesothelioma, Neoplasm Invasiveness, Lung Neoplasms
	FGF2	fibroblast growth factor 2		Pathways in cancer	Pathways in cancer, inflammation , pulmonary fibrosis, and myocardial ischemia.
	FYN	FYN Proto-Oncogene		Adherens junction	Focal adhesion
	EZR	Ezrin		Regulation of actin cytoskeleton	Regulation actin cytoskeleton
miR-532-3p / miR-25-3p	CCND2	Cyclin D2	Cell cycle, Wnt signaling pathway	Wnt signaling pathway, Cell cycle
	KRAS	KRAS Proto-Oncogene	Pathways in cancer, Prostate cancer, Pancreatic cancer, Bladder cancer, Non-small cell lung cancer	Pathways in cancer, Regulation actin cytoskeleton, Neurotrophin signaling, ErbB signaling pathway, Non-small cell lung cancer, Bladder cancer
	CTBP1	C-Terminal Binding Protein 1	Pathways in cancer, Wnt signaling pathway	Pathways in cancer, Wnt signaling pathway
	CHEK1	Checkpoint Kinase 1	Cell cycle	p53 signaling pathway, Cell cycle
	WEE1	WEE1 G2 Checkpoint Kinase	Cell cycle	Cell cycle
	YWHAB	Tyrosine 3-Monooxygenase/Tryptophan 5-Monooxygenase Activation Protein Beta	Cell cycle	Cell cycle, Neurotrophin signaling
